# Supplementary material for: 8-Prenylgenistein Isoflavone in Cheonggukjang Acts as a Novel AMPK Activator Attenuating Hepatic Steatosis by Enhancing the SIRT1-Mediated Pathway
Source: Int J Mol Sci. 2024 Sep 8;25(17):9730. doi: 10.3390/ijms25179730 (PMC11395689; doi:10.3390/ijms25179730)
Supplement: Supplementary file 1 [file ijms-25-09730-s001.zip]

Archive with 1 entries (1 files):
- ijms-3106248-supplementary.pdf
